# Supplementary material for: Inflammatory proteins mediate male erectile dysfunction via plasma metabolites
Source: Sex Med. 2024 May 31;12(3):qfae027. doi: 10.1093/sexmed/qfae027 (PMC11140220; doi:10.1093/sexmed/qfae027)
Supplement: supplementary_table_1_qfae027 [file supplementary_table_1_qfae027.xlsx]

## Sheet: heterogeneity
exposure	outcome	method	Q	Q_df	Q_pval
Protein S100-A12	ED	MR Egger	12.9106	21	0.911722
Protein S100-A12	ED	Inverse variance weighted	14.3922	22	0.886975
Fibroblast growth factor 5	ED	MR Egger	507.917	501	0.405723
Fibroblast growth factor 5	ED	Inverse variance weighted	507.934	502	0.417788
Interleukin-22 receptor subunit alpha-1	ED	MR Egger	17.6546	19	0.545609
Interleukin-22 receptor subunit alpha-1	ED	Inverse variance weighted	18.6741	20	0.543092
TNF-related activation-induced cytokine	ED	MR Egger	39.5907	41	0.533287
TNF-related activation-induced cytokine	ED	Inverse variance weighted	41.54	42	0.491018
TNF-related activation-induced cytokine	S-1-pyrroline-5-carboxylate	MR Egger	36.8763	42	0.694959
TNF-related activation-induced cytokine	S-1-pyrroline-5-carboxylate	Inverse variance weighted	40.0038	43	0.601997
Fibroblast growth factor 5	Vanillic alcohol sulfate	MR Egger	18.7667	20	0.537031
Fibroblast growth factor 5	Vanillic alcohol sulfate	Inverse variance weighted	20.2708	21	0.504168
Protein S100-A12	S-1-pyrroline-5-carboxylate	MR Egger	26.2639	25	0.393627
Protein S100-A12	S-1-pyrroline-5-carboxylate	Inverse variance weighted	26.4415	26	0.439054
Protein S100-A12	Glycocholenate sulfate	MR Egger	36.3268	25	0.0667847
Protein S100-A12	Glycocholenate sulfate	Inverse variance weighted	36.4334	26	0.0839823
Interleukin-22 receptor subunit alpha-1	Glycocholenate sulfate	MR Egger	16.3255	20	0.696233
Interleukin-22 receptor subunit alpha-1	Glycocholenate sulfate	Inverse variance weighted	17.5202	21	0.679132
Interleukin-22 receptor subunit alpha-1	Arachidoylcarnitine (C20)	MR Egger	26.288	20	0.15651
Interleukin-22 receptor subunit alpha-1	Arachidoylcarnitine (C20)	Inverse variance weighted	26.4383	21	0.190228
Interleukin-22 receptor subunit alpha-1	Hypotaurine to taurine ratio	MR Egger	15.0237	20	0.775048
Interleukin-22 receptor subunit alpha-1	Hypotaurine to taurine ratio	Inverse variance weighted	15.4091	21	0.801881
Vanillic alcohol sulfate	ED	MR Egger	17.73	23	0.771964
Vanillic alcohol sulfate	ED	Inverse variance weighted	17.9713	24	0.8044
S-1-pyrroline-5-carboxylate	ED	MR Egger	13.2726	16	0.652733
S-1-pyrroline-5-carboxylate	ED	Inverse variance weighted	14.6683	17	0.619359
Glycocholenate sulfate	ED	MR Egger	28.8292	33	0.674979
Glycocholenate sulfate	ED	Inverse variance weighted	28.8569	34	0.717771
Arachidoylcarnitine (C20)	ED	MR Egger	30.6528	27	0.285631
Arachidoylcarnitine (C20)	ED	Inverse variance weighted	33.6756	28	0.211758
Hypotaurine to taurine ratio	ED	MR Egger	19.3393	23	0.681367
Hypotaurine to taurine ratio	ED	Inverse variance weighted	19.358	24	0.732639

## Sheet: pleiotropy
exposure	outcome	egger_intercept	se	pval
Protein S100-A12 levels	ED	-0.0242153	0.019894	0.237024
Fibroblast growth factor 5	ED	0.000472558	0.00369664	0.898331
Interleukin-22 receptor subunit alpha-1	ED	0.0276362	0.0273708	0.325327
TNF-related activation-induced cytokine	ED	-0.0201517	0.0144333	0.17017
Methionine sulfoxide	ED	0.0366132	0.0219836	0.109381
3-phenylpropionate hydrocinnamate	ED	0.00242277	0.0191912	0.900549
Paraxanthine in elite athletes	ED	-0.0228617	0.0186372	0.229488
Isobutyrylcarnitine (c4)	ED	-0.0265093	0.0122026	0.0375897
3-hydroxylaurate	ED	0.016753	0.0403065	0.687408
3-carboxy-4-methyl-5-propyl-2-furanpropanoate (cmpf)	ED	-0.0377913	0.0305595	0.236562
Tetradecanedioate (C14-DC)	ED	-0.000714883	0.0162874	0.965534
Taurolithocholate 3-sulfate	ED	0.00907697	0.0212751	0.674432
Glycocholenate sulfate	ED	0.00202593	0.012171	0.868814
N-acetyl-3-methylhistidine	ED	-0.00396914	0.0244004	0.872265
6-oxopiperidine-2-carboxylate	ED	0.0455708	0.0156066	0.108186
4-hydroxychlorothalonil	ED	-0.0152732	0.0182634	0.412415
Vanillactate	ED	0.0119232	0.0239566	0.623869
Vanillic alcohol sulfate	ED	0.0101233	0.0206117	0.627981
4-methylguaiacol sulfate	ED	0.00124249	0.0282774	0.965818
C-glycosyltryptophan	ED	-0.0384327	0.020171	0.0663593
Glycochenodeoxycholate 3-sulfate	ED	-0.00435804	0.017096	0.80072
Taurodeoxycholic acid 3-sulfate	ED	-0.00611143	0.0158284	0.703496
1-palmitoyl-2-docosahexaenoyl-GPE (16:0/22:6)	ED	0.0102882	0.0158266	0.524879
Arachidoylcarnitine (C20)	ED	0.027004	0.0165493	0.114346
Ximenoylcarnitine (C26:1)	ED	0.00425572	0.0195516	0.829388
Sulfate of piperine metabolite C16H19NO3 (3)	ED	-0.00154454	0.0248339	0.950923
5-oxoproline	ED	-0.0317352	0.0187743	0.10447
2-aminobutyrate	ED	0.000408553	0.0270272	0.988115
N1-methyladenosine	ED	-0.00417711	0.0244184	0.865322
Beta-alanine	ED	0.0093444	0.021125	0.663239
Creatinine	ED	0.0106187	0.0187316	0.576283
S-1-pyrroline-5-carboxylate	ED	-0.0302511	0.0256058	0.254701
1-methylnicotinamide	ED	-0.00434807	0.0337824	0.899298
Phytanate	ED	0.0486857	0.0301826	0.122404
X-11847	ED	0.00943576	0.0281116	0.741781
X-11843	ED	-0.0188665	0.0241244	0.442913
X-12127	ED	-0.00347678	0.0222232	0.876843
X-13553	ED	-0.025939	0.0167693	0.135558
X-16087	ED	-0.0189251	0.0204458	0.36625
X-17654	ED	0.0242675	0.0167812	0.160094
X-17351	ED	0.00247307	0.0348691	0.944395
X-19299	ED	0.0270705	0.0229209	0.258745
X-21752	ED	0.0078377	0.0264464	0.77001
X-24801	ED	0.0124606	0.0178613	0.490608
X-25419	ED	-0.00578171	0.0198945	0.773648
Androsterone sulfate	ED	0.0185169	0.0103555	0.0826712
Phenylalanine to phosphate ratio	ED	-0.0410053	0.0201021	0.054143
Hypotaurine to taurine ratio	ED	0.00334232	0.0244447	0.892434
Tryptophan to pyruvate ratio	ED	0.015301	0.0166892	0.369645
Carnitine to acetylcarnitine (C2) ratio	ED	0.0142101	0.0289607	0.629936
Adenosine 5'-monophosphate (AMP) to urate ratio	ED	0.0245468	0.022462	0.286853
Caffeine to paraxanthine ratio	ED	0.0190251	0.0216494	0.387888
Protein S100-A12	S-1-pyrroline-5-carboxylate	0.00421526	0.0102509	0.684423
Protein S100-A12	Glycocholenate sulfate	-0.00321671	0.0118806	0.788803
Fibroblast growth factor 5	Vanillic alcohol sulfate	0.00276711	0.00263231	0.293654
Interleukin-22 receptor subunit alpha-1	Glycocholenate sulfate	-0.0124164	0.01136	0.287386
Interleukin-22 receptor subunit alpha-1	Arachidoylcarnitine (C20)	-0.00455279	0.0134636	0.738769
Interleukin-22 receptor subunit alpha-1	Hypotaurine to taurine ratio	-0.00670996	0.0108096	0.54178
TNF-related activation-induced cytokine	S-1-pyrroline-5-carboxylate	-0.0138498	0.0078315	0.0842441

## Sheet: mediation effects
expouse	median factor	outcome	all beta	beta 1	se 1	beta 2	se 2	beta med	beta dir	Z	P	se(beta med)	se(beta med)_lci95	se(beta med)_uci95
Fibroblast growth factor 5	Vanillic alcohol sulfate	ED	0.055541	0.0462532	0.0181497	-0.153633	0.0702801	-0.00710603	0.0626471	-0.636	0.525	0.0108299	-0.02856	0.01456
Protein S100-A12	S-1-pyrroline-5-carboxylate		0.200116	0.0936895	0.0466089	0.238826	0.100689	0.0223755	0.177741	0.917	0.36	0.0244403	-0.07	0.025
Protein S100-A12	Glycocholenate sulfate			0.134788	0.0538961	0.0826588	0.0352106	0.0111414	0.188975	1.375	0.017	0.0078259	-0.004	0.027
Interleukin-22 receptor subunit alpha-1	Glycocholenate sulfate		0.245495	0.10594	0.0511558	0.0826588	0.0352106	0.00875686	0.236738	1.5	0.134	0.00615151	-0.003	0.021
Interleukin-22 receptor subunit alpha-1	Arachidoylcarnitine (C20)			0.120899	0.059394	0.134007	0.0612015	0.0162012	0.229294	1.455	0.146	0.0109007	-0.005	0.038
Interleukin-22 receptor subunit alpha-1	Hypotaurine to taurine ratio			0.166369	0.0486887	-0.323023	0.0808859	-0.053741	0.299236	-2	0.046	0.0273548	-0.107	-0.001
